# Supplementary material for: Microneedle manipulation of the mammalian spindle reveals specialized, short-lived reinforcement near chromosomes
Source: eLife. 2020 Mar 19;9:e53807. doi: 10.7554/eLife.53807 (PMC7117910; doi:10.7554/eLife.53807)
Supplement: Figure 2—figure supplement 1—source data 1. [file elife-53807-fig2-figsupp1-data1.xlsx]

## Sheet: Fig2-figsupp1
Figure 2-figure supplement 1
K fiber length (Deformed - undeformed) (μm)
Unmanipulated (Ctrl)	Manipulated
-0.0149337	0.0072927
-0.364569	0.382588
-0.0431553	0.000206719
-0.0929138	0.34492
0.105626	0.350873
0.2	0.305277
0.332306	0.126668
0.129138
