# Supplementary material for: Microneedle manipulation of the mammalian spindle reveals specialized, short-lived reinforcement near chromosomes
Source: eLife. 2020 Mar 19;9:e53807. doi: 10.7554/eLife.53807 (PMC7117910; doi:10.7554/eLife.53807)
Supplement: Figure 2—figure supplement 4—source data 1. [file elife-53807-fig2-figsupp4-data1.xlsx]

## Sheet: Fig2-figsupp4
Figure 2-figure supplement 4
Angle between sister k-fiber plus-end regions (Deformed - undeformed) (°)
Unmanipulated (Ctrl)	Manipulated
0	0.291
3.841	-1.83
3.725	2.06
-4.192	0.558
-0.104	3.976
3.712
